# Supplementary material for: Micro-CT imaging of Thiel-embalmed and iodine-stained human temporal bone for 3D modeling
Source: J Otolaryngol Head Neck Surg. 2021 Jun 2;50:33. doi: 10.1186/s40463-021-00522-0 (PMC8173723; doi:10.1186/s40463-021-00522-0)
Supplement: Supplementary file 3 — Additional file 3: Additional Table 3. Detailed position of the stapes measuring points. [file 40463_2021_522_MOESM3_ESM.xlsx]

## Sheet: Tabelle1
Additional Table 3 Detailed position of the stapes measuring points
Length and width of the footplate: along the wide and long axis, orthogonal and passing through the center of the footplate
Height of the stapes: from the top of the head orthogonal to a line connecting the deepest points of the two crura, plus the height of the footplate
Height of the footplate: on the margin, in the middle of the two crura
Length and width of the stapes head: identical to the footplate
The crura: 0.5 mm above the transition into the footplate
The area of the footplate was calculated with the major and minor radius of an ellipse as follows: A = r major x r minor
