# Supplementary material for: Micro-CT imaging of Thiel-embalmed and iodine-stained human temporal bone for 3D modeling
Source: J Otolaryngol Head Neck Surg. 2021 Jun 2;50:33. doi: 10.1186/s40463-021-00522-0 (PMC8173723; doi:10.1186/s40463-021-00522-0)
Supplement: Supplementary file 4 — Additional file 4: Additional Table 4. Detailed stapes dimensions of the literature, compared with our values. [file 40463_2021_522_MOESM4_ESM.xlsx]

## Sheet: Tabelle1
Additional Table 4 Detailed stapes dimensions of the literature, compared with our values
literature		lenght footplate	width footplate	height footplate	height stapes	length stapes head	width stapes head	width anterior crus	width posterior crus	area footplate	values within ± 1 SD
Awengen, 1995					3.19	1.14	0.83	0.51	0.55
Farahani, 2008		2.298		0.228		1.088		0.251	0.191
Stuhlman, 1937		3.2	1.4		4					3.2
Sim JH, 2013		2.81	1.27		3.28
SIM JH, 2013 quoting:	Arensburg et al, 1981	2.8	1.3		3.2
	Weistenhöfer & Hudde, 1999	2.8	1.23		3.5
	Unur et al., 2002	2.57	1.29		3.22
	Gan et al., 2002	2.5
	Hato et al., 2003	3.3	1.4
Sim JH, 2010										2.97
Wadhwa, 2005		2.97		0.39	3.41	1.24	0.69	0.38	0.31
Wadhwa, 2005 quoting:	Urbantschitsch, 1876				3.7
	Anson & Bast, 1939				3.06
	Dass, Grewal & Thaper, 1966				3.29
mean		2.80533	1.315	0.309	3.385	1.156	0.76	0.380333	0.350333	3.085
SD		0.304348	0.0639661	0.081	0.267666	0.0630767	0.07	0.105737	0.14931	0.115
mean 3D Slicer values		3	1.4	0.2	3.4	1	0.7	0.5	0.4	3.2	8 of 9 or 88%
mean light microscope values		3.1	1.5	0.2	3.5	1	0.8	0.4	0.4	3.6	6 of 9 or 66%
Values in mm. The green coloured fieds indicate our values within 1 SD of the literature values. The orange coloured fields indicate the ratio of own values within the SD of the literature values.
Reference: SIM JH, 2010: DOI: 10.1007/s10162-010-0207-6
